# Supplementary material for: Complete Firing-Rate Response of Neurons with Complex Intrinsic Dynamics
Source: PLoS Comput Biol. 2015 Dec 31;11(12):e1004636. doi: 10.1371/journal.pcbi.1004636 (PMC4697854; doi:10.1371/journal.pcbi.1004636)
Supplement: S1 Code — Details are given in the readme.txt contained in the package. (ZIP) [file pcbi.1004636.s001.zip]

Archive with 10 entries (9 files):
- S1_Code/
- S1_Code/integrate_OUdriven_GIF.m
- S1_Code/oscGIFoutput_nR100000_Trel0.1_dt0.0001_A0.05_tM10_tW20_g3_psi1_sI1.5_tI5.mat
- S1_Code/oscGIFoutput_nR100000_Trel0.1_dt0.0001_A0.05_tM10_tW20_g3_psi1_sI1.5_tI5_osc.fig
- S1_Code/parseArgs.m
- S1_Code/plotFig_1.m
- S1_Code/readme.txt
- S1_Code/stepGIFoutput_nR1000000_Trel0.1_dt0.0001_A0.1_tM10_tW20_g3_psi1_sI1.5_tI5.mat
- S1_Code/stepGIFoutput_nR1000000_Trel0.1_dt0.0001_A0.1_tM10_tW20_g3_psi1_sI1.5_tI5_step.fig
- S1_Code/subaxis.m
