# Supplementary material for: Complete Firing-Rate Response of Neurons with Complex Intrinsic Dynamics
Source: PLoS Comput Biol. 2015 Dec 31;11(12):e1004636. doi: 10.1371/journal.pcbi.1004636 (PMC4697854; doi:10.1371/journal.pcbi.1004636)
Supplement: S1 Code — Details are given in the readme.txt contained in the package. (ZIP) [file pcbi.1004636.s001.zip › S1_Code/integrate_OUdriven_GIF.m]

function [sTimes,inputStore,zStore]=integrate_OUdriven_GIF(dttmp,seed,T,inputpara,outputStateActivity,nSpikes,osc,Paras)

%% %%%%%%%%%%%%%%%%%%%%%%%%%% par
dt = dttmp;

%neuron
b11 = -1/Paras.tauM;
b12 = Paras.g*b11;
b21 = 1/Paras.tauW;
b22 = -1/Paras.tauW;
B = [b11 b12 ;...
     b21 b22];
thresh = Paras.psi;

%noise Input
tauCorr = Paras.tauI;
lambda = 1/tauCorr;
D = Paras.sigI^2/lambda/Paras.tauM^2; 

%mean input
A = Paras.A/Paras.tauM;
prefac = (2*D*lambda^2*dt)^(0.5);
if osc
    omega=inputpara;
    omega = omega*dt; % saves a multiplication
else
    tstep=inputpara;
    tstep=tstep/dt; % saves a multiplication
end
%% %%%%%%%%%%%%%%%%%%%%%%%%%% init
RandStream.setDefaultStream(RandStream('mt19937ar','Seed',seed));
z = rand(2,1);
vold= z(1);
r = prefac*randn;
stopflag=ceil(T/dt);
i = 1;  %index is of data point, starting with initial condition
sp=0; %initialize spike index

%storage variables
sTimes=zeros(1,nSpikes);
vAboveTimes=sTimes;
vBelowTimes=sTimes;

if outputStateActivity
    zStore=zeros(2,stopflag-1);
    zStore(:,1)=z;
    inputStore=zeros(2,stopflag-1);
else
    inputStore=0;zStore=0;
end

%% %%%%%%%%%%%%%%%%%%%%%%%%% sim
while i<stopflag+1
    i = i + 1;
    H1 = -lambda*r;
    flucstep = prefac*randn;    
    rstep = r + dt*H1 + flucstep;
    H2 = -lambda*rstep;  
    if osc
        meanstep=A*cos(omega*i);
    else
        if i<ceil(tstep)
            meanstep = 0;
        else
            meanstep = A;
        end
    end
    F1 = B*z      + [meanstep;0] + [r;0];

    zstep = z + dt*F1;
    F2 = B*zstep  + [meanstep;0] + [rstep; 0];

    z = z + dt/2*(F1 + F2);
    r = r + dt/2*(H1 + H2) + flucstep;

    if outputStateActivity
        zStore(:,i)=z;
        inputStore(:,i)=[meanstep;flucstep]*Paras.tauM;
    end
    
    if vold<thresh && z(1)>thresh
        sp=sp+1;
        sTimes(sp)=i-1; %interval index
        vAboveTimes(sp)=z(1);
        vBelowTimes(sp)=vold;
    end
    vold=z(1);
end

%truncate
sTimes=sTimes(sTimes>0);
vAboveTimes=vAboveTimes(sTimes>0);
vBelowTimes=vBelowTimes(sTimes>0);
%linear interpolatation of spike times
sTimes=(sTimes+(thresh-vBelowTimes)./(vAboveTimes-vBelowTimes)-1);
sTimes=dt*sTimes;

%% %%%%%%%%%%%%%%%%%%%%%%%%%%%% uncomment to plot during execution
% if outputStateActivity
%     figure
%     subplot(4,1,1)
%     plot(dt*(0:stopflag-1),inputStore(1,:),'-')
%     subplot(4,1,2)
%     plot(dt*(0:stopflag-1),inputStore(2,:),'-')
% 
%     %voltage
%     subplot(4,1,3)
%     plot(dt*(0:stopflag-1),zStore(1,:),'-',dt*[0,stopflag],thresh*[1 1],'r--',dt*[0,stopflag],0*[1 1],'k--')
%     subplot(4,1,4)
%     plot(dt*(0:stopflag-1),zStore(2,:),'-',dt*[0,stopflag],0*[1 1],'k--')
% end
