# Supplementary material for: Complete Firing-Rate Response of Neurons with Complex Intrinsic Dynamics
Source: PLoS Comput Biol. 2015 Dec 31;11(12):e1004636. doi: 10.1371/journal.pcbi.1004636 (PMC4697854; doi:10.1371/journal.pcbi.1004636)
Supplement: S1 Code — Details are given in the readme.txt contained in the package. (ZIP) [file pcbi.1004636.s001.zip › S1_Code/plotFig_1.m]

%Running the following script generates, outputs, and plots the data for Fig.1 of 
%Touzel & Wolf, "Complete firing-rate response of neurons with complex intrinsic dynamics" PLOS Comp. Bio.
%It calls integrate_OUdriven_GIF.m which integrates the GIF model driven by
%OU noise. 

%Note that in this implementation the time-dependent drive is held fixed over the
%integration time step. This simplification holds for small steps and
%bounded frequencies, as is the case here.

%subaxis.m and parseArgs.m (written by Aslak Grinsted) are used to arrange the plots.

%% clear and set defaults
close all 
clear all
clc
set(0, 'DefaultAxesFontSize', 12);
set(0, 'DefaultTextFontSize', 12);
set(0, 'DefaultAxesFontName', 'Times');
set(0,'DefaultTextInterpreter', 'latex');

%% options
osc=true; % run for input oscillation(osc=true), or input step(osc=false)
if osc
    str='osc';
else % step:
    str='step';
end

%% parameters

% neuron
tauM=0.01;  Paras.tauM=tauM;
tauW=0.02;  Paras.tauW=tauW;
g=3;        Paras.g=g;
psi=1;      Paras.psi=psi;

% input mean
if osc
A=0.05;  
else
A=0.1;
end
            Paras.A=A;
Iext=0;     Paras.Iext=Iext;

% input fluc
sigI=1.5;   Paras.sigI=sigI;
tauI=0.005; Paras.tauI=tauI;

% other paras
dt=1e-4;        %timestep
T=0.5;          %duration to plot
Trelax=T/5;     %relaxation time before T
Tact=T+Trelax;

if osc
    omega=2*pi*20;
    nReals=1e5;
    inputpara=omega;
else % step:
    tstep=Trelax+T/2;
    nReals=1e6;
    inputpara=tstep;
end

datafilename=[str 'GIFoutput_nR' num2str(nReals) '_Trel' num2str(Trelax) '_dt' num2str(dt) '_A' num2str(A) '_tM' num2str(1000*tauM) '_tW' num2str(1000*tauW) '_g' num2str(g) '_psi' num2str(psi) '_sI' num2str(sigI) '_tI' num2str(1000*tauI) ];

%% COMPUTE ANALYTICS

r=-1/2*(1/tauM+1/tauW);
Det=(1+g)/tauW/tauM;
omegaInt=sqrt(Det-r^2);
sigV2=(-1/2).*tauI.*r.^(-1).*(omegaInt.^2+r.^2).^( ...
    -1).*sigI.^2.*(1+(-2).*r.*tauI+(omegaInt.^2+r.^2).*tauI.^2).^(-1) ...
    .*tauM.^(-2).*tauW.^(-2).*(1+(-2).*r.*tauI+(omegaInt.^2+r.^2).* ...
    tauW.^2);
sigVdot2=(-1/2).*r.^(-1).*sigI.^2.*( ...
    1+(-2).*r.*tauI+(omegaInt.^2+r.^2).*tauI.^2).^(-1).*tauM.^(-2).* ...
    tauW.^(-2).*(tauI+((-2).*r+(omegaInt.^2+r.^2).*tauI).*tauW.^2);
tauS=sqrt(sigV2/sigVdot2);
nu0=1/(2*pi*tauS)*exp(-psi^2/sigV2/2);

plottime=0:T/1000:T;

if osc   
    Vmeanfreq=(1+1i*omega*tauW)./...
        ( tauW*tauM* ( omegaInt^2+(r-1i*omega).^2 ) );
    ComplexRateResponse=nu0/sqrt(sigV2)...
        *( 1 + 1i.*omega*sqrt(pi/2)* sqrt(sigV2)/psi *tauS )  *psi/sqrt(sigV2) ...
        .*Vmeanfreq;
    RateResponse=abs(ComplexRateResponse);    
    
    poprate=real(nu0+ComplexRateResponse.*A.*(cos(omega*plottime)+1i*sin(omega*plottime)));

else % step:
    steptime=plottime-T/2;
    tauC=sqrt(pi/2)*tauS*sqrt(sigV2)/psi;
    D=sigV2*psi*tauW*tauM;
    lambp=r+1i*omegaInt;
    lambm=r-1i*omegaInt;
    lambmod2=r^2+omegaInt^2;

    poprate=nu0*(1+heaviside(steptime)*A/D*((1+sign(steptime))/(2*lambmod2) ...
        +heaviside(steptime)./abs(lambp-lambm) ...
        .*(...
        (1+tauC*lambp)*(1+tauW*lambp)/lambp*exp(lambp*steptime-1i*pi/2) ...
        + ...
        (1+tauC*lambm)*(1+tauW*lambm)/lambm*exp(lambm*steptime+1i*pi/2) ...
        )));
    
    %note: heaviside function script from symbolic toolbox
end

%% get data
fileexists= exist([datafilename '.mat'],'file')>0;
inputstr='';
if fileexists
    inputstr=input('datafile exists. Load datafile: y or n?','s');
    if strcmp(inputstr,'y')
        load([datafilename '.mat'])
    end
end
  
if ~fileexists || ~strcmp(inputstr,'y')
    %% run simulation that generates rate response histogram data
    outputStateActivity=0;
    nSpikes=round(max(poprate)*T);
    if nSpikes<100
        input(['only ' num2str(nSpikes) ' spikes expected per trial. Are you sure you want to proceed?'])
        clc
    end
    sTimesHistogram=zeros(nReals,round(1.2*nSpikes));
    tic
    for n=1:nReals
        seed=n;
        [sTimes,~,~]=integrate_OUdriven_GIF(dt,seed,Tact,inputpara,outputStateActivity,nSpikes,osc,Paras);      
        sTimesHistogram(n,1:numel(sTimes))=sTimes;
    end
    timeelapsed=toc;
    
    %% run subthreshold dynamics simulation of the run with most spikes
    outputStateActivity=1;
    [maximum indmax]=max(sum(sTimesHistogram>0,2));
    seed=indmax;
    [sTimes,inputStore,zStore]=integrate_OUdriven_GIF(dt,seed,Tact,inputpara,outputStateActivity,nSpikes,osc,Paras);  
    sTimesExample=sTimes-Trelax;
    
    % save data
    save([datafilename '.mat'])
end

%% PLOT
Figure1=figure;

% graphics sizing
halfpageheight=4.5;
pagewidth=6.5;
    offsetfrac=0;
height=0.7*halfpageheight;
widthosc=pagewidth/2+pagewidth*offsetfrac;
widthstep=pagewidth/2-pagewidth*offsetfrac;
width=widthstep;
shift=0.51;
set(Figure1,'PaperUnits','inches',...
'PaperSize',[width height],...
'PaperPosition',[0,0,width,height]);   
set(Figure1,'Units','inches','Position',[1 1,width,height])
ml=0.12;
if osc
    mr=0.12;
    pr=0.1;
else %step
    mr=0;
    pr=0;
end
sv=0.02;
mt=0.02;
xlim([0 0.5])

% mean input
subaxis(6,1,6,'pr',pr,'sv',sv,'ml',ml,'mr',mr,'mt',mt,'pr',pr)
stopflag=ceil(Tact/dt);
plot(dt*(0:stopflag)-Trelax,inputStore(1,:),'-')
ylabel('$\bar{I}$')
box off
set(gca,'YTick',[-.1 0 .1])
set(gca,'XTick',0:0.1:0.5)
ylim([-.2 .2])
text(shift,0,'$f,A$')
text(shift,max(get(gca,'ylim')),'mean input','VerticalAlignment','Top')
xlabel('time, s')
xlim([0 T])

% noise input
subaxis(6,1,5,'pr',pr,'sv',sv,'ml',ml,'mr',mr,'pr',pr)
plot(dt*(0:stopflag)-Trelax,inputStore(2,:),'-')
set(gca,'xticklabel',[])
ylabel('$\delta I$')
set(gca,'YTick',[-1 0 1])
ylim([-2 2])
box off
text(shift,0,'$\tau_I,\sigma_I$','FontSize',10)
text(shift,max(get(gca,'ylim')),'noise input','VerticalAlignment','Top')
xlim([0 T])

% voltage, $v$
subaxis(6,1,3,'pr',pr,'sv',sv,'ml',ml,'mr',mr,'pr',pr)
plot(dt*(0:stopflag)-Trelax,zStore(1,:),'-',dt*[0,stopflag],Paras.psi*[1 1],'k:',dt*[0,stopflag],0*[1 1],'k:')
hold on
for i=1:numel(sTimesExample)
    plot(sTimesExample(i)*[1 1],[1 1+6],'LineWidth',1)
end
ylabel('$v$')
ylim([-2,3])
set(gca,'YTick',[-1 0 1])
set(gca,'xticklabel',[])
box off
text(shift,-1.3,'$\tau_v,\psi$','FontSize',10)
text(shift,1.2,'$v_{thresh}=\psi$')
text(shift,0.1,'$v_{rest}=0$')
text(shift,max(get(gca,'ylim')),'voltage')
xlim([0 T])

% current
subaxis(6,1,4,'pr',pr,'sv',sv,'ml',ml,'mr',mr,'pr',pr)
plot(dt*(0:stopflag)-Trelax,zStore(2,:),'-',dt*[0,stopflag],0*[1 1],'k:')
ylabel('$w$')
set(gca,'YTick',[-1 0 1])
set(gca,'xticklabel',[])
ylim([-2 2])
box off
text(shift,-1.3,'$\tau_w$, $f_{int}$(or $g$)','FontSize',10)
text(shift,0,'$w_{rest}=0$')
xlim([0 T])

% empirical population firing rate
s1=subaxis(6,1,2,'pr',pr,'sv',sv,'ml',ml,'mr',mr,'pr',pr');
% get spike count histogram
spikes=reshape(sTimesHistogram,1,[]);
spikes=spikes(spikes~=0);
spikes=spikes-Trelax;
binwidth=T/200;
edges=-Trelax:binwidth:T;
[n, bins]=histc(spikes,edges);
poprate_empirical=n/(binwidth*nReals);
% plot
bar(edges,poprate_empirical,'histc')
xlim([0 T])
set(gca,'xticklabel',[])
ylabel('$\nu$')
box off
text(0.93*shift,10,{'\makebox[1in][c]{population}','\makebox[1in][c]{firing rate}'})
pos=get(gca,'Position');
pos(4)=2*pos(4);
set(gca,'Position',pos)
ylim([0 11])

% overlay analytical result
hold on
plot(plottime,poprate,'r-','LineWidth',2)

% save graphic
saveas(Figure1,[datafilename '_' str '.fig'])
