# Supplementary material for: Complete Firing-Rate Response of Neurons with Complex Intrinsic Dynamics
Source: PLoS Comput Biol. 2015 Dec 31;11(12):e1004636. doi: 10.1371/journal.pcbi.1004636 (PMC4697854; doi:10.1371/journal.pcbi.1004636)
Supplement: S1 Code — Details are given in the readme.txt contained in the package. (ZIP) [file pcbi.1004636.s001.zip › S1_Code/readme.txt]

Description of code package, code.zip 

Running plotFig1.m generates, outputs, and plots the data for Fig.1 of 
Touzel & Wolf, "Complete firing-rate response of neurons with complex intrinsic dynamics" PLOS Comp. Bio.

It calls integrate_OUdriven_GIF.m, which integrates the GIF model driven by OU noise. 

Note that in this implementation the time-dependent drive is held fixed over the
integration time step. This simplification holds for small steps and
bounded frequencies, as is the case here.

subaxis.m and parseArgs.m (written by Aslak Grinsted) are used to arrange the plots.

The outputted datafiles are already included.
